# Supplementary material for: Comparative Analysis of Different Inbred Chicken Lines Highlights How a Hereditary Inflammatory State Affects Susceptibility to Avian Influenza Virus
Source: Viruses. 2023 Feb 21;15(3):591. doi: 10.3390/v15030591 (PMC10052641; doi:10.3390/v15030591)
Supplement: Supplementary file 1 [file viruses-15-00591-s001.zip]

Archive with 6 entries (6 files):
- Supplementary Figure S1.pptx
- Supplementary Figure S2a-b.pptx
- Supplementary Figure S2c-d.pptx
- Supplementary Figure S3.pptx
- Supplementary Figure S4.pptx
- Supplementary Table S1.xlsx
