# Supplementary material for: Comparative Analysis of Different Inbred Chicken Lines Highlights How a Hereditary Inflammatory State Affects Susceptibility to Avian Influenza Virus
Source: Viruses. 2023 Feb 21;15(3):591. doi: 10.3390/v15030591 (PMC10052641; doi:10.3390/v15030591)
Supplement: Supplementary file 1 [file viruses-15-00591-s001.zip › Supplementary Table S1.xlsx]

## Sheet: gene list
Supplementary Table 1. Innate immune genes on the Fluidigm 96.96 IFC Dynamic Array
	Gene	Gene identifier
	B2M	ENSGALG00000002160
	BATF3	ENSGALG00000052425
	BCL2A1	ENSGALG00000006511
	CCL19	ENSGALG00000028256
	CCL4	ENSGALG00000032717
	CCL5	ENSGALG00000043603
	CD74	ENSGALG00000004594
	CD83	ENSGALG00000046032
	GCH1	ENSGALG00000012200
	IFIT5	ENSGALG00000045085
	IFNG	ENSGALG00000009903
	IL13RA2	ENSGALG00000020316
	IL18	ENSGALG00000007874
	IL1B	ENSGALG00000029940
	IL4I1	ENSGALG00000000081
	IL6	ENSGALG00000010915
	IL8	ENSGALG00000026098
	IRF1	ENSGALG00000006785
	IRF10	ENSGALG00000030291
	IRF7	ENSGALG00000014297
	IRG1	ENSGALG00000016919
	JUN	ENSGALG00000010870
	LYG2	ENSGALG00000016761
	LYZ	ENSGALG00000009963
	MYD88	ENSGALG00000005947
	NFKBIZ	ENSGALG00000015346
	NOS2	ENSGALG00000038096
	PPARG	ENSGALG00000004974
	RASD1	ENSGALG00000004860
	SDC4	ENSGALG00000003932
	SNX10	ENSGALG00000011046
	SOCS1	ENSGALG00000007158
	SOCS3	ENSGALG00000027786
	STEAP4	ENSGALG00000008997
	TLR4	ENSGALG00000007001
	CCL20	NM_204438.2
	CXCL13L2	XM_420474.4
	CXCLi1	ENSGALT00000019072
	IFIT5	XM_421662.3
	TGM4	ENSGALG00000011888
	TRAF3IP2	XM_419782.2
	IFNa	ENSGALT00000043889
	IFNb	NM_001024836.1
	TLR7	NM_001011688
	RPL37	ENSGALT00000023944.5
	IFITM1	ENSGALT00000043563.3
	TLR3	ENSGALT00000021952.6
	OASL	ENSGALT00000029324.5
	CXCR1	ENSGALT00000081249.2
	STAT3	ENSGALT00000005170.7
	ISG12	NM_001001296.5
	IFITM3	ENSGALT00000006748.5
	PTX3	NM_001017413.1
	LIPI	XM_004938348.3
	GBP	NM_204652.2
	FKBP5	NM_001005431.1
	IFITM5	NM_001199498.1
	CD8b	NM_205247.2
	CD93	NM_001199451.1
	TRIM25	NM_001318458.1
	TRIM29	XM_015298188.2
	AVBD2	NM_001201399.1
	CATH2	NM_001024830.2
	PKR	NM_204487.1
	MX1	NM_204609.1
	MMP1	XM_417176.5
	IFNL	NM_001128496.1
	AVBD10	NM_001001609.2
	CCR8L	NM_001080894.1
	CXCR4	NM_204617
	IL10	NM_001004414
	IL10RA	NM_001039597
	IL15	AF139097
	IL22RA2	XM_001233761
	TLR15	NM_001037835
	TLR21	NM_001030558
	IL10RB	NM_204857
	IL12B	NM_213571.1
	IL17REL	XM_001232492.3
	NFKB2	ENSGALT00000009068
	ATF3	XM_004935334.1
	PFKFB3	XM_004937473.1
	EGR1	ENSGALG00000007669
	STEAP1	XM_418642.3
	TNFAIP3	XM_003640919.2
	AIV M1	MG831956
	r28S	FM165415
	TUBAT	M16030
	TBP	AF221563
	GUSB	AJ720880
	GAPDH	AF047874
	ACTB	AJ719605
